# Supplementary material for: Reduced exposure to malaria vectors following indoor residual spraying of pirimiphos-methyl in a high-burden district of rural Mozambique with high ownership of long-lasting insecticidal nets: entomological surveillance results from a cluster-randomized trial
Source: Malar J. 2021 Jan 21;20:54. doi: 10.1186/s12936-021-03583-8 (PMC7819201; doi:10.1186/s12936-021-03583-8)
Supplement: Supplementary file 1 — Additional file 1: Table S1. Overall densities and species group distributions for Anopheles mosquitoes collected in CDC LTs (top) and with HLCs (bottom), during the cluster-randomized trial in Mozambique: 2016–2018. All species group designations were based on morphological identifications in the field. Table S2. Results of the molecular anlayses. Table S2a. Mosquito specimens with a nucleic acid test, by morphological field ID. Table S2b. Specimens with a valid molecular species ID. Table S3. Monthly trends in estimates of EIRs, in IRS and no-IRS clusters. Figure S1. Average (geometric mean) monthly entomological inoculation rate estimates from villages in No IRS (red) and IRS (blue) clusters. [file 12936_2021_3583_MOESM1_ESM.xlsx]

## Sheet: Table S1
Table S1. Overall densities and species group distributions for Anopheles mosquitoes collected in CDC LTs (top) and with HLCs (bottom), during the cluster-randomized trial in Mozambique: 2016 – 2018. All species group designations were based on morphological identifications in the field.
Morphological ID	CDC LT
	Total			Non-IRS			IRS
An. funestus s.l.	21563	0.9491		15725	0.9551		5837	0.9335
An. gambiae s.l.	1049	0.0462		695	0.0422		354	0.0566
An. tenebrosus	53	0.0023		20	0.0012		33	0.0053
An. coustani	31	0.0014		15	0.0009		16	0.0026
An. ziemanni	11	0.0005		3	0.0002		8	0.0013
An. squamosus	6	0.0003		2	0.0001		4	0.0006
An. pretoriensis	3	0.0001		3	0.0002		0	0
An. rufipes	2	0.0001		1	0.0001		1	0.0002
An. caliginosus	1	0		1	0.0001		0	0
TOTAL	22719	1		16465	1		6253	1.0001
Morphological ID	HLC
	Total									Non-IRS									IRS
	Total			Indoor			outdoor			Total			Indoor			outdoor			Total			Indoor			outdoor
An. brucei	1	0		0	0		1	0.001		1	0		0	0		1	0.001		0	0		0	0		0	0
An. caliginosus	3	0.001		1	0.001		2	0.001		3	0.001		1	0.001		2	0.001		0	0		0	0		0	0
An. coustani	104	0.029		43	0.024		61	0.033		42	0.015		15	0.011		27	0.019		62	0.072		28	0.071		34	0.073
An. funestus s.l.	2864	0.789		1461	0.823		1402	0.757		2398	0.866		1220	0.883		1177	0.849		467	0.542		241	0.61		225	0.484
An. gambiae s.l.	404	0.111		152	0.086		252	0.136		246	0.089		99	0.072		147	0.106		158	0.184		53	0.134		105	0.226
An. maculipalpis *	1	0		1	0.001		0	0		0	0		0	0		0	0		1	0.001		1	0.003		0	0
An. natalensis	4	0.001		2	0.001		2	0.001		1	0		1	0.001		0	0		3	0.003		1	0.003		2	0.004
An. pharoensis	7	0.002		5	0.003		2	0.001		3	0.001		2	0.001		1	0.001		4	0.005		3	0.008		1	0.002
An. pretoriensis	8	0.002		5	0.003		3	0.002		6	0.002		3	0.002		3	0.002		2	0.002		2	0.005		0	0
An. rivulorum	2	0.001		2	0.001		0	0		2	0.001		2	0.001		0	0		0	0		0	0		0	0
An. rufipes	6	0.002		5	0.003		1	0.001		6	0.002		5	0.004		1	0.001		0	0		0	0		0	0
An. salbaii *	1	0		1	0.001		0	0		1	0		1	0.001		0	0		0	0		0	0		0	0
An. squamosus	19	0.005		9	0.005		10	0.005		11	0.004		8	0.006		3	0.002		8	0.009		1	0.003		7	0.015
An. tenebrosus	115	0.032		49	0.028		66	0.036		40	0.014		18	0.013		22	0.016		75	0.087		31	0.078		44	0.095
An. ziemanni	89	0.025		40	0.023		49	0.026		8	0.003		6	0.004		2	0.001		81	0.094		34	0.086		47	0.101
TOTAL	3629	1		1776	1		1851	1		2768	1		1381	1		1386	1		861	1		395	1		465	1
* Awaiting molecular species ID confirmation

## Sheet: Table S2
	Table S2a. Mosquito specimens with a nucleic acid test, by morphological field ID								Table S2b. Specimens with a valid molecular species ID						Table S2c. Plasomdium spp. screening results
	Morphological ID	Total	Molecular ID	Total					Group/Complex	Total	Molecular ID	Total				Any plasmodium	P. falciparum	P. vivax	Co-Infection
	An. funestus s.l.	5197	?	4					Coustani	147	An. coustani 1 NFL-2015	26	0.176871		Species	NEG	POS	POS	POS
			(fungus)	154							An. coustani 2 NFL-2015	22	0.14966		An. funestus s.s.	3959	122	16	2
			(strange amplicon-sequence)	2							An. coustani s.s.	84	0.571429		An. funestus s.l.	878	15	3
			Aedeomyia venustipes	1							An. nambiensis	14	0.0952381		An. rivulorum	115	3	1
			An. arabiensis	12							An. ziemanni	1	0.00680272		An. coustani s.s.	83	1
			An. funestus s.l.	887					Funestus	4246	An. funestus s.s.	4099	0.965379		An. gambiae s.s.	82	1	1	1
			An. funestus s.s.	3985							An. funestus s.s. x rivulorum hybrid	1	0.000235516		An. nambiensis	13	1
			An. funestus s.s. x rivulorum hybrid	1							An. parensis	2	0.000471032		Aedeomyia venustipes	1
			An. gambiae s.l.	1							An. rivulorum	119	0.0280264		An. arabiensis	529
			An. gambiae s.s.	11							An. rivulorum-like	1	0.000235516		An. coluzzii	33
			An. leesoni	2							An. vandeeni	24	0.00565238		An. coustani 1 NFL-2015	26
			An. longipalpis	1					Gambiae	651	An. arabiensis	529	0.812596		An. coustani 2 NFL-2015	22
			An. parensis	2							An. coluzzii	33	0.0506912		An. coustani s.l.	1
			An. rivulorum	104							An. gambiae s.s.	85	0.130568		An. funestus s.s. x rivulorum hybrid	1
			An. rivulorum-like	1							An. gambiae s.s./coluzzii	4	0.00614439		An. gambiae s.l.	66
			An. spp. unknown	1					-	1	Aedeomyia venustipes	1	-		An. gambiae s.s./coluzzii	4
			An. vandeeni	24					-	2	An. leesoni	2	-		An. leesoni	2
			EMPTY TUBE	1					-	1	An. longipalpis	1	-		An. longipalpis	1
			ID undetermined	2					-	1	An. maculipalpis	1	-		An. maculipalpis	1
			Mansonia uniformis	1					-	3	An. pretoriensis	3	-		An. parensis	2
	An. gambiae s.l.	798	An. arabiensis	499					-	3	An. rufipes	3	-		An. pretoriensis	3
			An. coluzzii	33					-	1	An. sp unknown MOZ-01	1	-		An. rivulorum-like	1
			An. funestus s.l.	1					-	1	An. spp. unknown	1	-		An. rufipes	3
			An. funestus s.s.	113					-	12	An. squamosus	12	-		An. sp unknown MOZ-01	1
			An. gambiae s.l.	65					-	1	Mansonia uniformis	1	-		An. spp. unknown	1
			An. gambiae s.s.	70							Total	5070			An. squamosus	12
			An. gambiae s.s./coluzzii	4											An. vandeeni	24
			An. rivulorum	13											An. ziemanni s.l.	1
	An. coustani	79	?	10								0.815637			ID undetermined	180
			An. arabiensis	3							1146	0.184363			Mansonia uniformis	1
			An. coustani 1 NFL-2015	11											Total	6046	143	21	3
			An. coustani 2 NFL-2015	2
			An. coustani s.l.	1
			An. coustani s.s.	48
			An. funestus s.s.	1
			An. gambiae s.s.	1
			An. nambiensis	1
			An. rivulorum	1
	An. tenebrosus	55	?	5
			An. coustani 1 NFL-2015	9
			An. coustani 2 NFL-2015	17
			An. coustani s.s.	16
			An. maculipalpis	1
			An. nambiensis	6
			An. squamosus	1
	An. ziemanni	48	?	4
			An. arabiensis	13
			An. coustani 1 NFL-2015	6
			An. coustani 2 NFL-2015	2
			An. coustani s.s.	14
			An. nambiensis	5
			An. squamosus	1
			An. ziemanni s.l.	1
			MISSING TUBE	2
	An. squamosus	20	?	6
			An. arabiensis	2
			An. coustani s.s.	1
			An. gambiae s.s.	1
			An. sp unknown MOZ-01	1
			An. squamosus	9
	An. pretoriensis	7	An. coustani s.s.	1
			An. gambiae s.s.	1
			An. nambiensis	1
			An. pretoriensis	3
			An. rufipes	1
	An. natalensis	4	?	1
			An. coustani 2 NFL-2015	1
			An. coustani s.s.	1
			An. nambiensis	1
	An. pharoensis	3	An. coustani s.s.	2
			An. squamosus	1
	An. rufipes	2	An. rufipes	2
	An. maculipalpis	1	An. gambiae s.s.	1
	An. rivulorum	1	An. rivulorum	1
	An. salbaii	1	An. coustani s.s.	1
	Total	6216	Total	6216

## Sheet: Table S3_Figure S1
	Estimated Monthly EIR (95%CI)
Month	Non-IRS			IRS
2019-03-17	0.32	(-0.22 - 4.32)		0	(0.00 - 0.00)
2019-04-17	0.82	(-0.18 - 10.30)		5.33	(-0.17 - 252.86)
2019-05-17	0	(0.00 - 0.00)		2.68	(-0.09 - 42.41)
2019-06-17	0.44	(-0.26 - 13.03)		0	(0.00 - 0.00)
2019-07-17	1.89	(-0.12 - 26.48)		0.74	(-0.30 - 220.82)
2019-08-17	1.43	(-0.22 - 35.23)		0.16	(-0.18 - 1.43)
2019-09-17	0.57	(-0.19 - 6.42)		0	(0.00 - 0.00)
2019-10-17	2.82	(-0.28 - 507.72)		0	(0.00 - 0.00)
2019-11-17	0	(0.00 - 0.00)		0	(0.00 - 0.00)
2019-12-17	1.62	(-0.24 - 58.36)		0.9	(-0.30 - 460.61)
2019-01-18	1.19	(-0.14 - 13.17)		0	(0.00 - 0.00)
2019-02-18	0.4	(-0.25 - 9.81)		0	(0.00 - 0.00)
2019-03-18	0.41	(-0.25 - 10.81)		0	(0.00 - 0.00)
2019-04-18	-			-
2019-05-18	0.26	(-0.20 - 2.94)		0	(0.00 - 0.00)
Overall	0.57	(0.28 - 1.00)		0.28	(0.08 - 0.60)
Figure S1 and Table S3. Monthly trends in estimates of EIRs, in IRS and no-IRS clusters. Shown in the figure are the monthly geometric mean entomological inoculation rate estimates from villages in No IRS (red) and IRS (blue) clusters.
EIR = entomological inoculation rate; IRS = indoor residual spraying.
